# Supplementary material for: A Preparation Method of Nano-Pesticide Improves the Selective Toxicity toward Natural Enemies
Source: Nanomaterials (Basel). 2022 Jul 14;12(14):2419. doi: 10.3390/nano12142419 (PMC9323491; doi:10.3390/nano12142419)
Supplement: Supplementary file 1 [file nanomaterials-12-02419-s001.zip]

Archive with 1 entries (1 files):
- nanomaterials-1793442-supplementary.pdf
